# Supplementary material for: Development and marker-trait relationships of functional markers for glutamine synthetase GS1 and GS2 homoeogenes in bread wheat
Source: Mol Breed. 2023 Jan 19;43(2):8. doi: 10.1007/s11032-022-01354-0 (PMC10248667; doi:10.1007/s11032-022-01354-0)
Supplement: Supplementary file 3 — Supplementary file3 (XLSX 14.4 KB) [file 11032_2022_1354_MOESM3_ESM.xlsx]

## Sheet: OR_3
Title: Development and marker-trait relationships of functional markers for glutamine synthetase GS1 and GS2 homoeogenes in bread wheat
Journal: Molecular Breeding
Authors: Pascual L, Solé-Medina A, Faci I, Giraldo P, Ruiz M, Benavente E.
Corresponding author: E. Benavente; Department of Biotechnology-Plant Biology, Universidad Politécnica de Madrid, Madrid, Spain; e.benavente@upm.es
Online Resource 3. Description of sequence polymorphisms identified for gen GS1A.
Position of the polymorphisms is indicated in base pairs with respect to the start codon (ATG)
Cultivar	Type	GS1A allele	-33	306	426-437	468	498	803	1283	1447-1450	1557	1595	1777	2086	2181	3230	3526
BERDUN	Modern cultivar	GS1A-hap2	C	T	GG	C	T	G	C	CTAA	A	A	T	T	A	A	C
NOGAL	Modern cultivar	GS1A-hap2	C	T	GG	C	T	G	C	CTAA	A	A	T	T	A	A	C
ARTUR NICK	Modern cultivar	GS1A-hap2	C	T	GG	C	T	G	C	CTAA	A	A	T	T	A	A	C
CALIFA SUR	Modern cultivar	GS1A-hap1	T	-	AGTTCAGTTCGG	A	C	G	A	A	G	G	C	C	G	G	A
GAZUL	Modern cultivar	GS1A-hap3	T	-	AGTTCAGTTCGG	A	C	C	A	A	G	G	C	C	G	G	A
PANÉ-247	Ancient cultivar	GS1A-hap3	T	-	AGTTCAGTTCGG	A	C	C	A	A	G	G	C	C	G	G	A
ANZA	Ancient cultivar	GS1A-hap3	T	-	AGTTCAGTTCGG	A	C	C	A	A	G	G	C	C	G	G	A
YÉCORA	Ancient cultivar	GS1A-hap1	T	-	AGTTCAGTTCGG	A	C	G	A	A	G	G	C	C	G	G	A
MARIUS	Ancient cultivar	GS1A-hap2	C	T	GG	C	T	G	C	CTAA	A	A	T	T	A	A	C
ABLACA	Ancient cultivar	GS1A-hap1	T	-	AGTTCAGTTCGG	A	C	G	A	A	G	G	C	C	G	G	A
ARAGÓN 03	Landrace	GS1A-hap2	C	T	GG	C	T	G	C	CTAA	A	A	T	T	A	A	C
CHAMORRO	Landrace	GS1A-hap2	C	T	GG	C	T	G	C	CTAA	A	A	T	T	A	A	C
MOCHO ROJO	Landrace	GS1A-hap2	C	T	GG	C	T	G	C	CTAA	A	A	T	T	A	A	C
CANDEAL DE VELLISCA	Landrace	GS1A-hap2	C	T	GG	C	T	G	C	CTAA	A	A	T	T	A	A	C
ROJO CARAVACA	Landrace	GS1A-hap2	C	T	GG	C	T	G	C	CTAA	A	A	T	T	A	A	C
Chinese spring	Reference	GS1A-hap1	T	-	AGTTCAGTTCGG	A	C	G	A	A	G	G	C	C	G	G	A
Genetic location			UTR	INTRON	INTRON	INTRON	INTRON	INTRON	INTRON	INTRON	INTRON	INTRON	INTRON	INTRON	INTRON	INTRON	UTR
Title: Development and marker-trait relationships of functional markers for glutamine synthetase GS1 and GS2 homoeogenes in bread wheat
Journal: Theoretical and Applied Genetics
Authors: Pascual, Solé-Medina, Faci, Giraldo, Ruiz and Benavente.
Corresponding author: E. Benavente; Department of Biotechnology-Plant Biology, Universidad Politécnica de Madrid, 28040 Madrid, Spain; e.benavente@upm.es
