# Supplementary material for: Development and marker-trait relationships of functional markers for glutamine synthetase GS1 and GS2 homoeogenes in bread wheat
Source: Mol Breed. 2023 Jan 19;43(2):8. doi: 10.1007/s11032-022-01354-0 (PMC10248667; doi:10.1007/s11032-022-01354-0)
Supplement: Supplementary file 4 — Supplementary file4 (XLSX 12 KB) [file 11032_2022_1354_MOESM4_ESM.xlsx]

## Sheet: OR_4
Title: Development and marker-trait relationships of functional markers for glutamine synthetase GS1 and GS2 homoeogenes in bread wheat
Journal: Molecular Breeding
Authors: Pascual L, Solé-Medina A, Faci I, Giraldo P, Ruiz M, Benavente E.
Corresponding author: E. Benavente; Department of Biotechnology-Plant Biology, Universidad Politécnica de Madrid, Madrid, Spain; e.benavente@upm.es
Online Resource 4. Description of sequence polymorphisms identified for gen GS1B.
Position of the polymorphisms is indicated in base pairs with respect to the start codon (ATG)
Cultivar	Type	GS1B allele	152-172	214	611	889	899	914-918	947	948	1523	1533	2057	2071	2246	2454	3045	3268
BERDUN	Modern cultivar	GS1B-hap2	CGGGTTCATGCCGCCGCCGGC	C	C	A	T	T	T	A	C	C	C	-	G	A	T	T
NOGAL	Modern cultivar	GS1B-hap2	CGGGTTCATGCCGCCGCCGGC	C	C	A	T	T	T	A	C	C	C	-	G	A	T	T
ARTUR NICK	Modern cultivar	GS1B-hap1	CGGGTTCATGCCGCCGCCGGC	C	C	A	T	T	T	A	C	C	C	-	G	A	C	T
CALIFA SUR	Modern cultivar	GS1B-hap1	CGGGTTCATGCCGCCGCCGGC	C	C	A	T	T	T	A	C	C	C	-	G	A	C	T
GAZUL	Modern cultivar	GS1B-hap1	CGGGTTCATGCCGCCGCCGGC	C	C	A	T	T	T	A	C	C	C	-	G	A	C	T
PANÉ-247	Ancient cultivar	GS1B-hap2	CGGGTTCATGCCGCCGCCGGC	C	C	A	T	T	T	A	C	C	C	-	G	A	T	T
ANZA	Ancient cultivar	GS1B-hap2	CGGGTTCATGCCGCCGCCGGC	C	C	A	T	T	T	A	C	C	C	-	G	A	T	T
YÉCORA	Ancient cultivar	GS1B-hap1	CGGGTTCATGCCGCCGCCGGC	C	C	A	T	T	T	A	C	C	C	-	G	A	C	T
MARIUS	Ancient cultivar	GS1B-hap2	CGGGTTCATGCCGCCGCCGGC	C	C	A	T	T	T	A	C	C	C	-	G	A	T	T
ABLACA	Ancient cultivar	GS1B-hap1	CGGGTTCATGCCGCCGCCGGC	C	C	A	T	T	T	A	C	C	C	-	G	A	C	T
ARAGÓN 03	Landrace	GS1B-hap2	CGGGTTCATGCCGCCGCCGGC	C	C	A	T	T	T	A	C	C	C	-	G	A	T	T
CHAMORRO	Landrace	GS1B-hap3	CGGGTTCATGCCGCCGCCGGC	C	C	A	T	T	T	A	C	C	C	-	C	A	C	T
MOCHO ROJO	Landrace	GS1B-hap3	CGGGTTCATGCCGCCGCCGGC	C	C	A	T	T	T	A	C	C	C	-	C	A	C	T
CANDEAL DE VELLISCA	Landrace	GS1B-hap1	CGGGTTCATGCCGCCGCCGGC	C	C	A	T	T	T	A	C	C	C	-	G	A	C	T
ROJO CARAVACA	Landrace	GS1B-hap4	DELETION	T	T	T	G	TCCCCT	C	T	T	T	G	T	G	G	T	G
Chinese spring	Reference	GS1B-hap1	CGGGTTCATGCCGCCGCCGGC	C	C	A	T	T	T	A	C	C	C	-	G	A	C	T
Genetic location			INTRON	INTRON	INTRON	INTRON	INTRON	INTRON	INTRON	INTRON	INTRON	INTRON	INTRON	INTRON	INTRON	INTRON	INTRON	UTR
