# Supplementary material for: Development and marker-trait relationships of functional markers for glutamine synthetase GS1 and GS2 homoeogenes in bread wheat
Source: Mol Breed. 2023 Jan 19;43(2):8. doi: 10.1007/s11032-022-01354-0 (PMC10248667; doi:10.1007/s11032-022-01354-0)
Supplement: Supplementary file 5 — Supplementary file5 (XLSX 11.6 KB) [file 11032_2022_1354_MOESM5_ESM.xlsx]

## Sheet: OR_5
Title: Development and marker-trait relationships of functional markers for glutamine synthetase GS1 and GS2 homoeogenes in bread wheat
Journal: Molecular Breeding
Authors: Pascual L, Solé-Medina A, Faci I, Giraldo P, Ruiz M, Benavente E.
Corresponding author: E. Benavente; Department of Biotechnology-Plant Biology, Universidad Politécnica de Madrid, Madrid, Spain; e.benavente@upm.es
Online Resource 5. Description of sequence polymorphisms identified for gen GS2A.
Position of the polymorphisms is indicated in base pairs with respect to the start codon (ATG)
Cultivar	Type	GS2A allele	486	684	698	709	start at 819	1170	1722	1879	2611	2630	3053	3129	3712-3732
BERDUN	Modern cultivar	GS2A-hap2	G	A	-	C	239pb	T	C	G	T	T	A	CTTTCTTTC	TCCGTC
NOGAL	Modern cultivar	GS2A-hap1	T	T	T	T	-	C	T	T	C	-	G	TTTTCT	GGCGAGGCTGTTCGTCCGTC
ARTUR NICK	Modern cultivar	GS2A-hap2	G	A	-	C	239pb	T	C	G	T	T	A	CTTTCTTTC	TCCGTC
CALIFA SUR	Modern cultivar	GS2A-hap1	T	T	T	T	-	C	T	T	C	-	G	TTTTCT	GGCGAGGCTGTTCGTCCGTC
GAZUL	Modern cultivar	GS2A-hap2	G	A	-	C	239pb	T	C	G	T	T	A	CTTTCTTTC	TCCGTC
PANÉ-247	Ancient cultivar	GS2A-hap2	G	A	-	C	239pb	T	C	G	T	T	A	CTTTCTTTC	TCCGTC
ANZA	Ancient cultivar	GS2A-hap2	G	A	-	C	239pb	T	C	G	T	T	A	CTTTCTTTC	TCCGTC
YÉCORA	Ancient cultivar	GS2A-hap1	T	T	T	T	-	C	T	T	C	-	G	TTTTCT	GGCGAGGCTGTTCGTCCGTC
MARIUS	Ancient cultivar	GS2A-hap2	G	A	-	C	239pb	T	C	G	T	T	A	CTTTCTTTC	TCCGTC
ABLACA	Ancient cultivar	GS2A-hap2	G	A	-	C	239pb	T	C	G	T	T	A	CTTTCTTTC	TCCGTC
ARAGÓN 03	Landrace	GS2A-hap2	G	A	-	C	239pb	T	C	G	T	T	A	CTTTCTTTC	TCCGTC
CHAMORRO	Landrace	GS2A-hap2	G	A	-	C	239pb	T	C	G	T	T	A	CTTTCTTTC	TCCGTC
MOCHO ROJO	Landrace	GS2A-hap2	G	A	-	C	239pb	T	C	G	T	T	A	CTTTCTTTC	TCCGTC
CANDEAL DE VELLISCA	Landrace	GS2A-hap2	G	A	-	C	239pb	T	C	G	T	T	A	CTTTCTTTC	TCCGTC
ROJO CARAVACA	Landrace	GS2A-hap2	G	A	-	C	239pb	T	C	G	T	T	A	CTTTCTTTC	TCCGTC
Chinese spring	Chinese Spring	GS2A-hap1	T	T	T	T	-	C	T	T	C	-	G	TTTTCT	GGCGAGGCTGTTCGTCCGTC
Genetic location			INTRON	INTRON	INTRON	INTRON	INTRON	INTRON	INTRON	INTRON	INTRON	INTRON	EXON/synonymous	INTRON	UTR
