# Supplementary material for: Development and marker-trait relationships of functional markers for glutamine synthetase GS1 and GS2 homoeogenes in bread wheat
Source: Mol Breed. 2023 Jan 19;43(2):8. doi: 10.1007/s11032-022-01354-0 (PMC10248667; doi:10.1007/s11032-022-01354-0)
Supplement: Supplementary file 6 — Supplementary file6 (XLSX 13.9 KB) [file 11032_2022_1354_MOESM6_ESM.xlsx]

## Sheet: OR_6
Title: Development and marker-trait relationships of functional markers for glutamine synthetase GS1 and GS2 homoeogenes in bread wheat
Journal: Molecular Breeding
Authors: Pascual L, Solé-Medina A, Faci I, Giraldo P, Ruiz M, Benavente E.
Corresponding author: E. Benavente; Department of Biotechnology-Plant Biology, Universidad Politécnica de Madrid, Madrid, Spain; e.benavente@upm.es
Online Resource 6. Description of sequence polymorphisms identified for gen GS2B.
Position of the polymorphisms is indicated in base pairs with respect to the start codon (ATG)
Cultivar	Type	GS2B allele	1390	1924	2299	2368	2497	2618	2667	2670	2982	3108
BERDUN	Modern cultivar	GS2B-hap2	A	T	A	T	G	C	T	A	C	G
NOGAL	Modern cultivar	GS2B-hap3	A	T	A	T	G	C	T	A	C	C
ARTUR NICK	Modern cultivar	Gs2B-hap4	A	C	C	T	G	G	T	-	C	A
CALIFA SUR	Modern cultivar	GS2B-hap1	A	T	A	T	G	C	A	A	C	G
GAZUL	Modern cultivar	GS2B-hap2	A	T	A	T	G	C	T	A	C	G
PANÉ-247	Ancient cultivar	GS2B-hap5	A	C	A	T	G	G	T	-	C	A
ANZA	Ancient cultivar	GS2B-hap2	A	T	A	T	G	C	T	A	C	G
YÉCORA	Ancient cultivar	GS2B-hap1	A	T	A	T	G	C	A	A	C	G
MARIUS	Ancient cultivar	GS2B-hap6	C	T	C	T	T	G	A	A	C	A
ABLACA	Ancient cultivar	GS2B-hap7	A	T	C	T	T	G	A	A	C	A
ARAGÓN 03	Landrace	GS2B-hap1	A	T	A	T	G	C	A	A	C	G
CHAMORRO	Landrace	GS2B-hap1	A	T	A	T	G	C	A	A	C	G
MOCHO ROJO	Landrace	GS2B-hap8	A	C	C	C	G	G	A	-	T	A
CANDEAL DE VELLISCA	Landrace	GS2B-hap7	A	T	C	T	T	G	A	A	C	A
ROJO CARAVACA	Landrace	GS2B-hap2	A	T	A	T	G	C	T	A	C	G
Chinese Spring	Reference	GS2B-hap1	A	T	A	T	G	C	A	A	C	G
Genetic location			EXON(H163Q)	INTRON	INTRON	INTRON	INTRON	INTRON	INTRON	INTRON	EXON/synonymous	INTRON
