# Supplementary material for: Development and marker-trait relationships of functional markers for glutamine synthetase GS1 and GS2 homoeogenes in bread wheat
Source: Mol Breed. 2023 Jan 19;43(2):8. doi: 10.1007/s11032-022-01354-0 (PMC10248667; doi:10.1007/s11032-022-01354-0)
Supplement: Supplementary file 7 — Supplementary file7 (XLSX 11.4 KB) [file 11032_2022_1354_MOESM7_ESM.xlsx]

## Sheet: OR_7
Title: Development and marker-trait relationships of functional markers for glutamine synthetase GS1 and GS2 homoeogenes in bread wheat
Journal: Molecular Breeding
Authors: Pascual L, Solé-Medina A, Faci I, Giraldo P, Ruiz M, Benavente E.
Corresponding author: E. Benavente; Department of Biotechnology-Plant Biology, Universidad Politécnica de Madrid, Madrid, Spain; e.benavente@upm.es
Online Resource 7. Description of sequence polymorphisms identified for gen GS2D.
Position of the polymorphisms is indicated in base pairs with respect to the start codon (ATG).
A: With respect to Chinese Spring. B: With respect to Xiaoyan-54 (see Li et al. 2011)
Cultivar	Type	GS2D allele	72	2190
BERDUN	Modern cultivar	GS2D-hap1	G		A
ARTUR NICK	Modern cultivar	GS2D-hap1	G
CALIFA SUR	Modern cultivar	GS2D-hap1bis	A
ANZA	Ancient cultivar	GS2D-hap1	G
YÉCORA	Ancient cultivar	GS2D-hap1	G
ABLACA	Ancient cultivar	GS2D-hap1	G
ARAGÓN 03	Landrace	GS2D-hap1	G
CHAMORRO	Landrace	GS2D-hap1	G
MOCHO ROJO	Landrace	GS2D-hap1	G
CANDEAL DE VELLISCA	Landrace	GS2D-hap1	G
ROJO CARAVACA	Landrace	GS2D-hap1	G
Chinese Spring	Reference	GS2D-hap1	G
NOGAL	Modern cultivar	GS2D-hap2bis		C	B
GAZUL	Modern cultivar	GS2D-hap2		A
PANÉ-247	Ancient cultivar	GS2D-hap2		A
MARIUS	Ancient cultivar	GS2D-hap2		A
Xiaoyan-54	Reference	GS2D-hap2		A
Genetic location			EXON/synonymous	INTRON
